# Supplementary material for: Acceptability of shared medication coordination in social psychiatric residence consultations: a qualitative interview study
Source: BMC Psychiatry. 2025 Sep 25;25:865. doi: 10.1186/s12888-025-07175-7 (PMC12465142; doi:10.1186/s12888-025-07175-7)
Supplement: Supplementary file 4 — Supplementary Material 4: Comprehensive review of barriers and facilitators of acceptability of Shared MedCo. [file 12888_2025_7175_MOESM4_ESM.xlsx]

## Sheet: Ark1
	Barriers			Facilitators
Participant group	Extensive experience	Some experience	No experience	Extensive experience	Some experience	No experience
Decision-makers and other stakeholders	Siloed healthcare system. Negotiations between the municipalities and residences. Municipal funding residential activities. Prioritising health at the expense of the social aspect and vice versa.	Siloed healthcare society. Negotiations between the municipalities and residences. Municipal funding residential activities. Pharmacist remuneration.	Siloed healthcare society. Lack of practitioners motivation. Expensive involvement of multiple participants. Time-consuming implementation and performance.	Resident-centered healthcare. Residents as equal partners. Respecting residents’ voices. Individual ‘main purposes’ fulfilled. Residence coordinators coordinate health activities and logistics. Pharmacist coordinates medication list. Ease collaboration with the Danish Patient Safety Authority. Experience of: Personal goals for medication coordination are achieved. Equal opportunities. Reduction o…	Resident-centered healthcare. Individual ‘main purposes’ fulfilled. Pharmacist participation. Stubbornness and persistence. Experience of: Residents as equal partners. Hearing residents’ voices. Equal opportunities. Worthwhile time and energy investment in the long run. Treating the whole human.	Staff training and support for practicality and resident involvement. Collaborative activities. Resident-centered healthcare and residents as equal partners. Respecting residents’ voices. Equal opportunities. Worthwhile time and energy investment in the long run. Fulfils ethical values. Treatment of the whole human. Individual ‘main purposes’ fulfilled.
Healthcare professionals (HCP)	Geography distances. Lack of designated mediator in the shared residence consultations. Unclear workflow and role description.	Siloed healthcare system. Professional vs. layman language. Inadequate performance support. Lack of carer staff confidence. Unclear role, task descriptions and expectations. Professional and personal concerns. Inherent respectfulness of other practitioners' medication prescriptions. Pharmacist anchoring in sectors. Lack of a consultation mediator. Insufficient support from carer staff. Low self-e…	Siloed healthcare system. Time-consuming implementation and performance. Scepticism regarding performance possibilities. Concern about involving residents in decisions. Concerns about medication changes. Doubt about PI. Professional vs. layman language. Varying ‘main purposes’ of the intervention. Uncompensated consultations. New practice for approaching consultations. Geography distances. Remune…	Residence hosting and management of logistical and PI activities. External/carer staff coordination and planning of time and tasks. Defined roles, expectations and procedures. Simultaneously performing SDM in shared residence consultations. Simultaneous in-person shared reasoning, negotiation and decision making. Shared action on near-clinic medication review. Carer staff supporting the resident’…	Carer staff supporting the resident’s voice. In-time medication review interventions. Defined roles, expectations and procedures. Individual ‘main purposes’ fulfilled. Collaboration. Pharmacist-/clinical pharmacologist affiliation. Experience of: Resident-centred healthcare and residents as equal partners. Respecting residents’ voices. Equal opportunities. Worthwhile time and energy investment in…	Defined roles, expectations and procedures. Carer staff supporting the resident’s voice. Financial incentive. External management of logistics by the residence. Clear alignment of expectations. Resident-centered healthcare and residents as equal partners. Hearing residents’ voices. Equal opportunities. Individual ‘main purposes’ fulfilled. Worthwhile time and energy investment in the long run. Hi…
Residence carer staff	Lack of in-person practitioner presence. Time pressure regarding the shared consultation (not workload). Establishing HCP collaboration.	Siloed healthcare system. Time-consuming implementation and performance. Inadequate performance support. Unclear role, task descriptions and expectations. Insufficient start-up training. Need for adaptation to context. Lack of practitioners motivation and logistics- and health coordinators. Pharmacist anchoring in sectors. Worry about consequences of medicine changes. Different legislations. Insu…	Siloed healthcare system. Establishing HCP collaboration. Concerns about medication changes. Doubt about PI. Imaging time-consuming approach. Professional vs. layman language. Scepticism regarding performance possibilities. Time-consuming implementation and performance. Varying ‘main purposes’ of the intervention. Professional and personal concerns. Increased responsibility. Communication with ma…	Sufficient leader support. Prioritisation of interventions. Allocating sufficient time to adapt to the context and introduce the task. Residence hosting and manage logistical. Shared in-person residence consultations. Simultaneously performing time-saving coordination activities. Simultaneously performing SDM. Residents are systematically involved. Carer staff supporting the resident’s voice. Pra…	Residence hosting and management of logistical and PI activities. Defined roles, expectations and procedures. Health-educated carer staff. Leader encouragement. Carer staff supporting the resident’s voice. Nurse interprets and prevents language barriers. Collaboration. Individual ‘main purposes’ fulfilled. Experience of: Simultaneous performance of activities that are already being done. Resident…	Residence hosting and management of logistical and PI activities. Defined roles, expectations and procedures. Leader encouragement. Carer staff supporting the resident’s voice. Time enough to adapt to the context and introduction to the task. Resident-centered healthcare and residents as equal partners. Respecting residents’ voices. Equal opportunities. Individual ‘main purposes’ fulfilled. Worth…
Patients/residents	Stressful shared consultations. Confrontational with many people. Preparation for shared consultation can be burdensome. Need support to participate and to cope with low self-efficacy.	(No participants interviewed)	Siloed healthcare system. Varying ‘main purposes’ of the intervention. Lack of agreement with carer staff. Lack of support from carer staff. Worry about consequences of medicine changes. Low self-efficacy.	In-person residence consultation. Simultaneous in-person dialogue with HCPs. Carer staff supporting the resident’s voice. Support from carer staff develops competences. Individual ‘main purposes’ fulfilled. Experience. Coziness and coffee. Experience of: Personal goals for medication coordination are achieved. Coordinated healthcare services/benefits. Resident-centered healthcare and residents as…	(No participants interviewed)	Resident-centered healthcare and residents as equal partners. Carer staff supporting the resident’s voice. Release of information exchange responsibility. Security achieved through one unified and coordinated medication list. Logistics optimisation. Coordinated healthcare services/benefits. Unified practitioner dialogue. Respecting residents’ voices. Equal opportunities. Individual ‘main purposes…
Decision-makers and other stakeholders include policymakers, resident association representatives, managers, senior psychiatrist consultants, and administrative staff. HCPs (Healthcare Professionals) include general practitioners, psychiatrists, clinical pharmacists, and clinical pharmacologists. Carer staff includes nurses (RN), social and healthcare assistants, occupational and physical therapi…
